# Supplementary material for: Urban children’s connections to nature and environmental behaviors differ with age and gender
Source: PLoS One. 2021 Jul 29;16(7):e0255421. doi: 10.1371/journal.pone.0255421 (PMC8321113; doi:10.1371/journal.pone.0255421)
Supplement: S2 Table — F1 is ‘enjoyment of nature’, F2 is ‘empathy for creatures’, F3 is ‘sense of oneness & responsibility’, and g is the general factor ‘connection to nature’. Values are shaded where they do not exceed 0.2. (XLSX) [file pone.0255421.s006.xlsx]

## Sheet: Sheet1
Item	Factor
	g	F1	F2	F3
I like to hear different sounds in nature	0.63	0.41	0.03	0.05
I like to see wild flowers in nature	0.64	0.4	0.03	0.05
When I feel sad, I like to go outside and enjoy nature	0.63	0.47	0	0
Being in the natural environment makes me feel peaceful	0.66	0.44	0.01	0.04
I like to garden	0.55	0.48	-0.05	-0.03
Collecting rocks and shells is fun	0.52	0.37	0.07	-0.08
I feel sad when wild animals are hurt	0.64	-0.05	0.46	0.05
I like to see wild animals living in a clean environment	0.76	-0.01	0.44	0.14
I enjoy touching animals and plants	0.61	0.06	0.39	-0.03
Taking care of animals is important to me	0.72	0.04	0.52	-0.08
Humans are part of the natural world	0.29	0.02	-0.05	0.34
People cannot live without plants and animals	0.5	0	0	0.52
Being outdoors makes me happy	0.66	0.3	0.05	0.2
My actions will make the natural world different	0.54	0.09	0.06	0.34
Picking up trash on the ground can help the environment	0.62	0.08	0.09	0.4
People do not have the right to change the natural environment	0.5	0.06	0.07	0.33
