# Supplementary material for: Urban children’s connections to nature and environmental behaviors differ with age and gender
Source: PLoS One. 2021 Jul 29;16(7):e0255421. doi: 10.1371/journal.pone.0255421 (PMC8321113; doi:10.1371/journal.pone.0255421)
Supplement: S4 Table — (XLSX) [file pone.0255421.s008.xlsx]

## Sheet: Sheet1
Age (years)	CNI score	Aligned, rank-transformed CNI score (estimated marginal mean w/ 95% CI)
	(mean w/ 95% CI)
8	4.41 (± 0.11)	668 (± 70)
9	4.38 (± 0.10)	667 (± 58)
10	4.48 (± 0.14)	714 (± 86)
11	4.34 (± 0.10)	631 (± 67)
12	4.07 (± 0.07)	492 (± 32)
13	4.02 (± 0.06)	460 (± 31)
14	3.91 (± 0.11)	407 (± 52)
