# Supplementary material for: Urban children’s connections to nature and environmental behaviors differ with age and gender
Source: PLoS One. 2021 Jul 29;16(7):e0255421. doi: 10.1371/journal.pone.0255421 (PMC8321113; doi:10.1371/journal.pone.0255421)
Supplement: S5 Table — (XLSX) [file pone.0255421.s009.xlsx]

## Sheet: Sheet1
Age groups in pairwise test	t1023 ratio	p value
8 & 9	0.03	1
8 & 10	-0.81	0.98
8 & 11	0.76	0.99
8 & 12	4.47	< 0.001
8 & 13	5.3	< 0.001
8 & 14	5.85	< 0.001
9 & 10	-0.89	0.97
9 & 11	0.8	0.99
9 & 12	5.17	< 0.001
9 & 13	6.14	< 0.001
9 & 14	6.53	< 0.001
10 & 11	1.5	0.74
10 & 12	4.75	< 0.001
10 & 13	5.45	< 0.001
10 & 14	5.99	< 0.001
11 & 12	3.68	< 0.01
11 & 13	4.54	< 0.001
11 & 14	5.18	< 0.001
12 & 13	1.4	0.8
12 & 14	2.72	0.09
13 & 14	1.71	0.61
