# Supplementary material for: Urban children’s connections to nature and environmental behaviors differ with age and gender
Source: PLoS One. 2021 Jul 29;16(7):e0255421. doi: 10.1371/journal.pone.0255421 (PMC8321113; doi:10.1371/journal.pone.0255421)
Supplement: S6 Table — Items are numbered according to their order in S2 Table and sorted by modification index score. (XLSX) [file pone.0255421.s010.xlsx]

## Sheet: Sheet1
	Gender	Modification	Expected parameter change (EPC)			Decision
Item	group	index	Estimate	Lower CI	Upper CI	CI method	Saris et al. method
1	1	22.94	-0.44	-0.59	-0.29	misspecified	misspecified
1	2	22.94	0.44	0.29	0.59	misspecified	misspecified
6	2	17.54	-0.3	-0.42	-0.19	inconclusive	misspecified
6	1	17.53	0.3	0.19	0.42	inconclusive	misspecified
2	2	10.56	-0.35	-0.53	-0.17	inconclusive	misspecified
2	1	10.56	0.35	0.17	0.53	inconclusive	misspecified
9	2	9.61	0.29	0.14	0.44	inconclusive	misspecified
9	1	9.61	-0.29	-0.44	-0.14	inconclusive	misspecified
7	2	5.98	-0.35	-0.58	-0.11	inconclusive	misspecified
7	1	5.98	0.35	0.11	0.58	inconclusive	misspecified
16	2	5.75	-0.19	-0.31	-0.06	inconclusive	misspecified
16	1	5.75	0.19	0.06	0.31	inconclusive	misspecified
15	2	4.13	0.26	0.05	0.47	inconclusive	misspecified
15	1	4.13	-0.26	-0.47	-0.05	inconclusive	misspecified
14	1	4.07	0.19	0.03	0.34	inconclusive	misspecified
14	2	4.07	-0.19	-0.34	-0.03	inconclusive	misspecified
5	2	2.34	0.12	-0.01	0.26	inconclusive	inconclusive
5	1	2.34	-0.12	-0.26	0.01	inconclusive	inconclusive
11	2	1.53	0.13	-0.04	0.3	inconclusive	inconclusive
11	1	1.53	-0.13	-0.3	0.04	inconclusive	inconclusive
4	1	1	-0.1	-0.26	0.06	inconclusive	inconclusive
4	2	1	0.1	-0.06	0.26	inconclusive	inconclusive
12	1	0.7	-0.16	-0.46	0.15	inconclusive	inconclusive
12	2	0.7	0.16	-0.15	0.46	inconclusive	inconclusive
3	2	0.52	0.06	-0.08	0.2	not misspecified	inconclusive
3	1	0.52	-0.06	-0.2	0.08	not misspecified	inconclusive
13	1	0.34	0.08	-0.15	0.32	inconclusive	inconclusive
13	2	0.34	-0.08	-0.32	0.15	inconclusive	inconclusive
8	2	0.12	-0.05	-0.31	0.2	inconclusive	inconclusive
8	1	0.12	0.05	-0.2	0.31	inconclusive	inconclusive
10	1	0.08	0.04	-0.2	0.28	inconclusive	inconclusive
10	2	0.08	-0.04	-0.28	0.2	inconclusive	inconclusive
