# Supplementary material for: Urban children’s connections to nature and environmental behaviors differ with age and gender
Source: PLoS One. 2021 Jul 29;16(7):e0255421. doi: 10.1371/journal.pone.0255421 (PMC8321113; doi:10.1371/journal.pone.0255421)
Supplement: S7 Table — Items are numbered according to their order in S2 Table and sorted by modification index score. (XLSX) [file pone.0255421.s011.xlsx]

## Sheet: Sheet1
	Gender	Modification	Expected parameter change (EPC)			Decision
Item	group	index	Estimate	Lower CI	Upper CI	CI method	Saris et al. method
6	2	10.6	-0.25	-0.38	-0.12	inconclusive	misspecified
6	1	10.6	0.25	0.12	0.38	inconclusive	misspecified
9	2	9.53	0.29	0.13	0.44	inconclusive	misspecified
9	1	9.53	-0.29	-0.44	-0.13	inconclusive	misspecified
5	1	7.11	-0.22	-0.35	-0.08	inconclusive	misspecified
5	2	7.11	0.22	0.08	0.35	inconclusive	misspecified
7	1	5.96	0.35	0.11	0.58	inconclusive	misspecified
7	2	5.96	-0.35	-0.58	-0.11	inconclusive	misspecified
16	2	5.74	-0.19	-0.31	-0.06	inconclusive	misspecified
16	1	5.74	0.18	0.06	0.31	inconclusive	misspecified
15	2	4.21	0.26	0.05	0.47	inconclusive	misspecified
15	1	4.21	-0.26	-0.47	-0.05	inconclusive	misspecified
14	1	4.14	0.19	0.04	0.34	inconclusive	misspecified
14	2	4.14	-0.19	-0.34	-0.04	inconclusive	misspecified
2	2	3.46	-0.22	-0.41	-0.03	inconclusive	inconclusive
2	1	3.46	0.22	0.03	0.41	inconclusive	inconclusive
4	1	2.71	-0.17	-0.33	0	inconclusive	inconclusive
4	2	2.71	0.17	0	0.33	inconclusive	inconclusive
3	2	2.01	0.12	-0.02	0.26	inconclusive	inconclusive
3	1	2.01	-0.12	-0.26	0.02	inconclusive	inconclusive
11	1	1.52	-0.13	-0.29	0.04	inconclusive	inconclusive
11	2	1.52	0.13	-0.04	0.29	inconclusive	inconclusive
12	2	0.76	0.16	-0.14	0.46	inconclusive	inconclusive
12	1	0.76	-0.16	-0.46	0.14	inconclusive	inconclusive
13	1	0.31	0.08	-0.16	0.33	inconclusive	inconclusive
13	2	0.31	-0.08	-0.33	0.16	inconclusive	inconclusive
8	2	0.12	-0.05	-0.3	0.2	inconclusive	inconclusive
8	1	0.12	0.05	-0.2	0.3	inconclusive	inconclusive
10	1	0.08	0.04	-0.2	0.28	inconclusive	inconclusive
10	2	0.08	-0.04	-0.28	0.2	inconclusive	inconclusive
