# Supplementary material for: Urban children’s connections to nature and environmental behaviors differ with age and gender
Source: PLoS One. 2021 Jul 29;16(7):e0255421. doi: 10.1371/journal.pone.0255421 (PMC8321113; doi:10.1371/journal.pone.0255421)
Supplement: S8 Table — Items are numbered according to their order in S2 Table and sorted by modification index score. (XLSX) [file pone.0255421.s012.xlsx]

## Sheet: Sheet1
	Gender	Modification	Expected parameter change (EPC)			Decision
Item	group	index	Estimate	Lower CI	Upper CI	CI method	Saris et al. method
2	1	10.73	0.39	0.19	0.58	inconclusive	misspecified
2	2	10.73	-0.39	-0.58	-0.19	inconclusive	misspecified
9	1	9.66	-0.29	-0.44	-0.14	inconclusive	misspecified
9	2	9.66	0.29	0.14	0.44	inconclusive	misspecified
7	2	6.37	-0.35	-0.59	-0.12	inconclusive	misspecified
7	1	6.37	0.35	0.12	0.59	inconclusive	misspecified
16	1	5.08	0.17	0.05	0.3	inconclusive	misspecified
16	2	5.08	-0.17	-0.3	-0.05	inconclusive	misspecified
15	1	4.65	-0.27	-0.48	-0.07	inconclusive	misspecified
15	2	4.65	0.27	0.07	0.48	inconclusive	misspecified
14	2	3.51	-0.17	-0.32	-0.02	inconclusive	inconclusive
14	1	3.51	0.17	0.02	0.32	inconclusive	inconclusive
5	2	1.97	0.12	-0.02	0.26	inconclusive	inconclusive
5	1	1.97	-0.12	-0.26	0.02	inconclusive	inconclusive
4	2	1.63	0.13	-0.04	0.29	inconclusive	inconclusive
4	1	1.63	-0.13	-0.29	0.04	inconclusive	inconclusive
11	1	1.03	-0.11	-0.28	0.07	inconclusive	inconclusive
11	2	1.03	0.11	-0.07	0.28	inconclusive	inconclusive
3	1	0.94	-0.08	-0.22	0.06	inconclusive	inconclusive
3	2	0.94	0.08	-0.06	0.22	inconclusive	inconclusive
12	1	0.41	-0.12	-0.43	0.19	inconclusive	inconclusive
12	2	0.41	0.12	-0.19	0.43	inconclusive	inconclusive
10	1	0.1	0.05	-0.2	0.29	inconclusive	inconclusive
10	2	0.1	-0.05	-0.29	0.2	inconclusive	inconclusive
8	2	0.06	-0.04	-0.29	0.21	inconclusive	inconclusive
8	1	0.06	0.04	-0.21	0.29	inconclusive	inconclusive
13	1	0.01	0.01	-0.23	0.25	inconclusive	inconclusive
13	2	0.01	-0.01	-0.25	0.23	inconclusive	inconclusive
