# Supplementary material for: Urban children’s connections to nature and environmental behaviors differ with age and gender
Source: PLoS One. 2021 Jul 29;16(7):e0255421. doi: 10.1371/journal.pone.0255421 (PMC8321113; doi:10.1371/journal.pone.0255421)
Supplement: S9 Table — Items are numbered according to their order in S2 Table and sorted by modification index score. (XLSX) [file pone.0255421.s013.xlsx]

## Sheet: Sheet1
	Gender	Modification	Expected parameter change (EPC)			Decision
Item	group	index	Estimate	Lower CI	Upper CI	CI method	Saris et al. method
9	2	9.86	0.29	0.14	0.45	inconclusive	misspecified
9	1	9.86	-0.29	-0.45	-0.14	inconclusive	misspecified
7	2	6.98	-0.37	-0.59	-0.14	inconclusive	misspecified
7	1	6.98	0.37	0.14	0.59	inconclusive	misspecified
15	1	5.38	-0.3	-0.51	-0.09	inconclusive	misspecified
15	2	5.38	0.3	0.09	0.51	inconclusive	misspecified
16	1	4.1	0.16	0.03	0.29	inconclusive	misspecified
16	2	4.1	-0.16	-0.29	-0.03	inconclusive	misspecified
14	1	2.54	0.15	0	0.3	inconclusive	inconclusive
14	2	2.54	-0.15	-0.3	0	inconclusive	inconclusive
11	1	0.47	-0.07	-0.25	0.1	inconclusive	inconclusive
11	2	0.47	0.07	-0.1	0.25	inconclusive	inconclusive
5	1	0.38	0.06	-0.1	0.22	inconclusive	inconclusive
5	2	0.38	-0.06	-0.22	0.1	inconclusive	inconclusive
13	2	0.25	0.07	-0.16	0.3	inconclusive	inconclusive
13	1	0.25	-0.07	-0.3	0.16	inconclusive	inconclusive
4	2	0.24	0.05	-0.12	0.21	inconclusive	inconclusive
4	1	0.24	-0.05	-0.21	0.12	inconclusive	inconclusive
10	2	0.15	-0.06	-0.3	0.19	inconclusive	inconclusive
10	1	0.15	0.06	-0.19	0.3	inconclusive	inconclusive
12	2	0.09	0.06	-0.26	0.38	inconclusive	inconclusive
12	1	0.09	-0.06	-0.38	0.26	inconclusive	inconclusive
8	1	0.01	0.02	-0.23	0.27	inconclusive	inconclusive
8	2	0.01	-0.02	-0.27	0.23	inconclusive	inconclusive
3	2	0	0.01	-0.14	0.15	not misspecified	inconclusive
3	1	0	-0.01	-0.15	0.14	not misspecified	inconclusive
