# Supplementary material for: Urban children’s connections to nature and environmental behaviors differ with age and gender
Source: PLoS One. 2021 Jul 29;16(7):e0255421. doi: 10.1371/journal.pone.0255421 (PMC8321113; doi:10.1371/journal.pone.0255421)
Supplement: S10 Table — (XLSX) [file pone.0255421.s014.xlsx]

## Sheet: Sheet1
Age (years)	Factor score	Aligned, rank-transformed factor score (estimated marginal mean w/ 95% CI)
	(mean w/ 95% CI)
8	0.51 (± 0.19)	657 (± 71)
9	0.48 (± 0.16)	651 (± 59)
10	0.64 (± 0.23)	714 (± 87)
11	0.44 (± 0.17)	636 (± 67)
12	0.02 (± 0.09)	485 (± 32)
13	-0.02 (± 0.09)	469 (± 31)
14	-0.15 (± 0.15)	423 (± 52)
