# Supplementary material for: Urban children’s connections to nature and environmental behaviors differ with age and gender
Source: PLoS One. 2021 Jul 29;16(7):e0255421. doi: 10.1371/journal.pone.0255421 (PMC8321113; doi:10.1371/journal.pone.0255421)
Supplement: S11 Table — (XLSX) [file pone.0255421.s015.xlsx]

## Sheet: Sheet1
Age groups in pairwise test	t1023 ratio	p value
8 & 9	0.13	1
8 & 10	-1	0.96
8 & 11	0.42	1
8 & 12	4.32	< 0.001
8 & 13	4.75	< 0.001
8 & 14	5.22	< 0.001
9 & 10	-1.18	0.9
9 & 11	0.33	1
9 & 12	4.86	< 0.001
9 & 13	5.36	< 0.001
9 & 14	5.71	< 0.001
10 & 11	1.39	0.81
10 & 12	4.85	< 0.001
10 & 13	5.21	< 0.001
10 & 14	5.65	< 0.001
11 & 12	3.97	< 0.01
11 & 13	4.41	< 0.001
11 & 14	4.92	< 0.001
12 & 13	0.7	0.99
12 & 14	2.01	0.41
13 & 14	1.51	0.74
