# Supplementary material for: Urban children’s connections to nature and environmental behaviors differ with age and gender
Source: PLoS One. 2021 Jul 29;16(7):e0255421. doi: 10.1371/journal.pone.0255421 (PMC8321113; doi:10.1371/journal.pone.0255421)
Supplement: S12 Table — See next for detail. (XLSX) [file pone.0255421.s016.xlsx]

## Sheet: Sheet1
Age (years)	Factor score (mean w/ 95% CI)		Difference between gender group means
	girls	boys
8	0.66 (± 0.32)	0.37 (± 0.23)	0.29
9	0.62 (± 0.22)	0.29 (± 0.24)	0.33
10	0.96 (± 0.30)	0.27 (± 0.30)	0.69
11	0.72 (± 0.25)	0.17 (± 0.20)	0.55
12	0.02 (± 0.14)	0.02 (± 0.12)	0
13	0.01 (± 0.14)	-0.06 (± 0.11)	0.06
14	-0.12 (± 0.22)	-0.18 (± 0.21)	0.06
