# Supplementary material for: Urban children’s connections to nature and environmental behaviors differ with age and gender
Source: PLoS One. 2021 Jul 29;16(7):e0255421. doi: 10.1371/journal.pone.0255421 (PMC8321113; doi:10.1371/journal.pone.0255421)
Supplement: S13 Table — Girls’ and boys’ scores diverged most in late childhood cohorts (ages 10–11) and least in adolescence (ages 12–14), with middle childhood year groups (ages 8–9) indistinct from either of these. (XLSX) [file pone.0255421.s017.xlsx]

## Sheet: Sheet1
Age groups for which differences between girls’ and boys’ scores are being contrasted	t1023 ratio	p value
8 & 9	-0.13	0.9
8 & 10	-1.49	0.14
8 & 11	-1	0.32
8 & 12	1.16	0.25
8 & 13	0.89	0.37
8 & 14	1.06	0.29
9 & 10	-1.48	0.14
9 & 11	-0.97	0.33
9 & 12	1.53	0.13
9 & 13	1.22	0.22
9 & 14	1.34	0.18
10 & 11	0.62	0.53
10 & 12	2.78	< 0.01
10 & 13	2.55	< 0.05
10 & 14	2.57	< 0.05
11 & 12	2.53	< 0.05
11 & 13	2.25	< 0.05
11 & 14	2.25	< 0.05
12 & 13	-0.48	0.63
12 & 14	0.04	0.97
13 & 14	0.39	0.69
