# Supplementary material for: Urban children’s connections to nature and environmental behaviors differ with age and gender
Source: PLoS One. 2021 Jul 29;16(7):e0255421. doi: 10.1371/journal.pone.0255421 (PMC8321113; doi:10.1371/journal.pone.0255421)
Supplement: S14 Table — Eleven-year-olds’ scores were intermediate between these two groups. (XLSX) [file pone.0255421.s018.xlsx]

## Sheet: Sheet1
Age (years)	Factor score	Aligned, rank-transformed factor score
	(mean w/ 95% CI)	(estimated marginal mean w/ 95% CI)
8	0.30 (± 0.13)	683 (± 71)
9	0.30 (± 0.12)	677 (± 59)
10	0.32 (± 0.19)	685 (± 87)
11	0.04 (± 0.12)	547 (± 67)
12	-0.07 (± 0.07)	499 (± 32)
13	-0.14 (± 0.06)	464 (± 31)
14	-0.20 (± 0.12)	439 (± 52)
