# Supplementary material for: Urban children’s connections to nature and environmental behaviors differ with age and gender
Source: PLoS One. 2021 Jul 29;16(7):e0255421. doi: 10.1371/journal.pone.0255421 (PMC8321113; doi:10.1371/journal.pone.0255421)
Supplement: S15 Table — (XLSX) [file pone.0255421.s019.xlsx]

## Sheet: Sheet1
Age groups in pairwise test	t1023 ratio	p value
8 & 9	0.13	1
8 & 10	-0.04	1
8 & 11	2.73	0.09
8 & 12	4.64	< 0.001
8 & 13	5.53	< 0.001
8 & 14	5.44	< 0.001
9 & 10	-0.15	1
9 & 11	2.86	0.07
9 & 12	5.22	< 0.001
9 & 13	6.27	< 0.001
9 & 14	5.95	< 0.001
10 & 11	2.47	0.17
10 & 12	3.95	< 0.01
10 & 13	4.71	< 0.001
10 & 14	4.78	< 0.001
11 & 12	1.26	0.87
11 & 13	2.19	0.3
11 & 14	2.49	0.16
12 & 13	1.52	0.74
12 & 14	1.92	0.47
13 & 14	0.81	0.98
