# Supplementary material for: Urban children’s connections to nature and environmental behaviors differ with age and gender
Source: PLoS One. 2021 Jul 29;16(7):e0255421. doi: 10.1371/journal.pone.0255421 (PMC8321113; doi:10.1371/journal.pone.0255421)
Supplement: S16 Table — (XLSX) [file pone.0255421.s020.xlsx]

## Sheet: Sheet1
Group	Factor score	Aligned, rank-transformed CNI score (estimated marginal mean w/ 95% CI)
	(mean w/ 95% CI)
girls	0.08 (± 0.04)	544 (± 33)
boys	0.01 (± 0.04)	486 (± 34)
