# Supplementary material for: Urban children’s connections to nature and environmental behaviors differ with age and gender
Source: PLoS One. 2021 Jul 29;16(7):e0255421. doi: 10.1371/journal.pone.0255421 (PMC8321113; doi:10.1371/journal.pone.0255421)
Supplement: S17 Table — (XLSX) [file pone.0255421.s021.xlsx]

## Sheet: Sheet1
Group	Factor score	Aligned, rank-transformed CNI score (estimated marginal mean w/ 95% CI)
	(mean w/ 95% CI)
girls	0.03 (± 0.04)	426 (± 31)
boys	0.35 (± 0.04)	633 (± 32)
