# Supplementary material for: Urban children’s connections to nature and environmental behaviors differ with age and gender
Source: PLoS One. 2021 Jul 29;16(7):e0255421. doi: 10.1371/journal.pone.0255421 (PMC8321113; doi:10.1371/journal.pone.0255421)
Supplement: S18 Table — A p value greater than 0.05 indicates adequate fit. (XLSX) [file pone.0255421.s022.xlsx]

## Sheet: Sheet1
Environmental behaviour	Hosmer-Lemeshow test
	Χ23 value	p value
conserving water	0.91	0.82
conserving energy	1	0.8
recycling	3.29	0.35
volunteering	0.87	0.83
donating money	6.3	0.1
talking to friends and family	1.42	0.7
