# Supplementary material for: Urban children’s connections to nature and environmental behaviors differ with age and gender
Source: PLoS One. 2021 Jul 29;16(7):e0255421. doi: 10.1371/journal.pone.0255421 (PMC8321113; doi:10.1371/journal.pone.0255421)
Supplement: S19 Table — A single asterisk denotes significance at the p < 0.05 level; two asterisks at p < 0.01; three asterisks at p < 0.001. (XLSX) [file pone.0255421.s023.xlsx]

## Sheet: Sheet1
Environmental behaviour	Wald test (Z value)			Odds ratio
	Age	GenderM	CNI	Age	GenderM	CNI	CNI0.5pt
conserving water	-3.77***	2.16	8.55***	0.85	1.37	3.78	1.94
conserving energy	-1.53	-0.17	10.22***	0.94	0.98	4.69	2.17
recycling	0.51	1.05	11.55***	1.02	1.16	5.27	2.3
volunteering	-4.29***	-2.98**	11.85***	0.76	0.6	7.88	2.81
donating money	-1.11	-1.4	10.71***	0.94	0.8	5.12	2.26
talking to friends and family	-2.21*	-0.55	12.55***	0.88	0.91	8.76	2.96
